# Supplementary material for: Humidity- and Temperature-Sensing Properties of 2D-Layered Tungsten Di-Selenide (2H-WSe2) Electroconductive Coatings for Cotton-Based Smart Textiles
Source: Polymers (Basel). 2025 Mar 12;17(6):752. doi: 10.3390/polym17060752 (PMC11944947; doi:10.3390/polym17060752)
Supplement: Supplementary file 1 [file polymers-17-00752-s001.zip]

Archive with 1 entries (1 files):
- polymers-3474894-supplementary.pdf
